# Supplementary material for: Combination of Stable Isotopes and Fatty Acid Composition for Geographical Origin Discrimination of One Argan Oil Vintage
Source: Foods. 2021 Jun 3;10(6):1274. doi: 10.3390/foods10061274 (PMC8229091; doi:10.3390/foods10061274)
Supplement: Supplementary file 1 [file foods-10-01274-s001.zip]

Archive with 1 entries (1 files):
- foods-1221806-supplementary.pdf
